# Supplementary material for: The circadian regulator PER1 promotes cell reprogramming by inhibiting inflammatory signaling from macrophages
Source: PLoS Biol. 2023 Dec 4;21(12):e3002419. doi: 10.1371/journal.pbio.3002419 (PMC10721173; doi:10.1371/journal.pbio.3002419)
Supplement: S1 Table — (XLSX) [file pbio.3002419.s009.xlsx]

## Sheet: Sheet1
							Normalized CPM from scRNA-seq analysis
	Day 4, WT						Day 4, Per1-/-						Day 4, Per2-/-
Gene_symbol	iN1_Astrocytes	iN1_Fibroblasts	iN1_Macrophages	iN1_Neurons	iN1_Oligodendrocytes	iN1_Pericytes	iN2_Astrocytes	iN2_Fibroblasts	iN2_Macrophages	iN2_Neurons	iN2_Oligodendrocytes	iN2_Pericytes	iN3_Astrocytes	iN3_Fibroblasts	iN3_Macrophages	iN3_Neurons	iN3_Oligodendrocytes	iN3_Pericytes
Il6	0.157857	0.44731	0.276218	0.046697	0	1.08538	0.327334	0.596559	0.0605544	0.146884	0	2.04768	0	0.388194	0.169549	0.0784775	0	0.667058
Il10	0.157857	0.189246	1.5192	0.560364	0	0	0	0.158063	1.39275	0.612015	0	0	0	0.188851	1.52594	0.497024	0	0
Ifna	0	0	0	0	0	0	0	0	0	0	0	0	0	0	0	0	0	0
Ifng	0	0	0	0	0	0	0.163667	0.0203952	0	0	0	0	0	0	0	0	0	0
Tnf	0	0.0344084	30.7984	0.0155657	0	0.542691	0	0.122371	44.5075	0.085682	0	0	0	0.0314752	43.0655	0.0523183	0	1.33412
	Day 7, WT						Day 7, Per1-/-						Day 7, Per2-/-
Gene_symbol	iN4_Astrocytes	iN4_Fibroblasts	iN4_Macrophages	iN4_Neurons	iN4_Oligodendrocytes	iN4_Pericytes	iN5_Astrocytes	iN5_Fibroblasts	iN5_Macrophages	iN5_Neurons	iN5_Oligodendrocytes	iN5_Pericytes	iN6_Astrocytes	iN6_Fibroblasts	iN6_Macrophages	iN6_Neurons	iN6_Oligodendrocytes	iN6_Pericytes
Il6	0	0.214299	0.112458	0.0600178	0	1.49739	0	1.25391	0.16963	0.144496	0	0.732239	0.151587	0.249554	0.0795884	0.0266244	0.184138	0
Il10	0	0.148361	1.40572	0.27008	0	0	0	0.012795	1.21568	0.144496	0	0	0.303174	0.265152	2.5203	0.66561	0	0
Ifna	0	0	0	0	0	0	0	0	0	0	0	0	0	0	0	0	0	0
Ifng	0.205478	0	0	0	0	0	0	0	0	0	0	0	0	0.0103981	0.0265295	0.0266244	0	0
Tnf	0	0.0329691	31.207	0.0300089	0	0	0	0.140745	35.0286	0.0722479	0	0	0.151587	0.0727867	14.2729	0.0798732	0.368277	0
	Day 10, WT						Day 10, Per1-/-						Day 10, Per2-/-
Gene_symbol	iN7_Astrocytes	iN7_Fibroblasts	iN7_Macrophages	iN7_Neurons	iN7_Oligodendrocytes	iN7_Pericytes	iN8_Astrocytes	iN8_Fibroblasts	iN8_Macrophages	iN8_Neurons	iN8_Oligodendrocytes	iN8_Pericytes	iN9_Astrocytes	iN9_Fibroblasts	iN9_Macrophages	iN9_Neurons	iN9_Oligodendrocytes	iN9_Pericytes
Il6	0	0.330442	0.185415	0.234267	0	0	0	1.10832	0.191681	0.125687	0	0	0.26444	0.282016	0.124425	0.112375	0	0
Il10	0	0.17183	1.85415	0.702801	0	0	0	0.0588489	2.1085	0.188531	0	0.537955	0.26444	0.175307	2.69588	0.0749164	0	0
Ifna	0	0	0	0	0	0	0	0	0	0	0	0	0	0	0	0	0	0
Ifng	0	0	0	0.078089	0	0	0	0	0	0	0	0	0	0.0228662	0	0	0	0
Tnf	0.294731	0.132177	19.5613	0.078089	0	0	1.42496	0.0784653	19.9349	0.125687	0.27427	0	0	0.0762206	10.3273	0	0.0957151	0
