# Supplementary material for: The circadian regulator PER1 promotes cell reprogramming by inhibiting inflammatory signaling from macrophages
Source: PLoS Biol. 2023 Dec 4;21(12):e3002419. doi: 10.1371/journal.pbio.3002419 (PMC10721173; doi:10.1371/journal.pbio.3002419)
Supplement: S1 Data — (XLSX) [file pbio.3002419.s011.xlsx]

## Sheet: Fig 1B
						b III (+) cells/Ht (+) %
	d7							d11
	WT	#	bIII(+) Ht	total Ht	bIII(+) %	ave %		WT	#	bIII(+) Ht	total Ht	bIII(+) %	ave %			d7			d11
	A	1	184	1854	9.92449			A	1	198	2153	9.19647				WT	Per1-/-	Per2-/-	WT	Per1-/-	Per2-/-
		2	254	1834	13.8495				2	298	1865	15.9786			ave	9.58206	4.02363	11.7926	13.7318	7.75005	14.1931
		3	96	1645	5.83587	9.86995			3	275	1755	15.6695	13.6148		SEM	0.765071	0.659296	1.4516	1.39407	1.24679	0.562256
	B	1	234	1576	14.8477			B	1	354	1697	20.8603
		2	153	1843	8.30168				2	263	1865	14.1019			ANOVA
		3	153	1687	9.06935	10.7396			3	256	1876	13.6461	16.2028
	C	1	143	1294	11.051			C	1	265	2133	12.4238			d7					Summary	Adjusted P Value
		2	98	1487	6.59045				2	195	2433	8.0148				WT vs. Per1-/-				*	0.0254
		3	133	1965	6.76845	8.13663			3	298	2176	13.6949	11.3778			WT vs. Per2-/-				ns	0.53
		ave %			9.58206	9.58206			ave %			13.7318	13.7318			Per1-/- vs. Per2-/-				**	0.0051
		SEM%				0.765071			SEM%				1.39407
															d11	WT vs. Per1-/-				*	0.0285
	Per1-/-	#	bIII(+) Ht	total Ht	bIII(+) %	ave %		Per1-/-	#	bIII(+) Ht	total Ht	bIII(+) %	ave %			WT vs. Per2-/-				ns	>0.9999
	A	1	65	2313	2.8102			A	1	199	1765	11.2748				Per1-/- vs. Per2-/-				*	0.0204
		2	47	2034	2.31072				2	125	1998	6.25626
		3	63	1876	3.35821	2.82638			3	265	2432	10.8964	9.47581
	B	1	74	1765	4.19263			B	1	226	2265	9.97792
		2	96	1687	5.69057				2	189	3154	5.99239
		3	86	1587	5.41903	5.10075			3	157	1676	9.36754	8.44595
	C	1	116	2544	4.55975			C	1	163	2766	5.89299
		2	76	1654	4.59492				2	132	1997	6.60991
		3	52	1587	3.27662	4.14376			3	113	3245	3.48228	5.32839
		ave %			4.02363	4.02363			ave %			7.75005	7.75005
		SEM%				0.659296			SEM%				1.24679
	Per2-/-	#	bIII(+) Ht	total Ht	bIII(+) %			Per2-/-	#	bIII(+) Ht	total Ht	bIII(+) %
	A	1	243	1867	13.0155			A	1	354	2754	12.854
		2	254	2234	11.3697				2	293	1897	15.4454
		3	213	1698	12.5442	12.3098			3	331	1876	17.6439	15.3145
	B	1	123	1843	6.6739			B	1	284	1996	14.2285
		2	245	2322	10.5512				2	283	2314	12.2299
		3	176	1768	9.95475	9.05997			3	332	2265	14.6578	13.7054
	C	1	254	1576	16.1168			C	1	402	3132	12.8352
		2	287	1687	17.0124				2	382	2765	13.8156
		3	165	1855	8.89488	14.008			3	396	2823	14.0276	13.5595
		ave %			11.7926	11.7926			ave %			14.1931	14.1931
		SEM%				1.4516			SEM%				0.562256

## Sheet: Fig 1C
		total area is 2056366
d7									d11
WT	#	area	bIII(+) Ht	area/bIII(+) Ht # (%)	ave	normalized			WT	#	area	bIII(+) Ht	area/bIII(+) Ht # (%)	ave	normalized
A	1	527548	184	286711					A	1	1597544	198	806840					d7			d11
	2	487662	254	191993						2	1332451	298	447131					WT	Per1-/-	Per2-/-	WT	Per1-/-	Per2-/-
	3	582654	96	606931	361878	1.17763				3	1728754	275	628638	627536	2.04214		ave	1	0.450521	1.06235	1.90141	0.943477	1.69677
B	1	342764	234	146480					B	1	808769	354	228466				SEM	0.0935895	0.0135061	0.180153	0.167705	0.133943	0.175645
	2	399647	153	261207						2	1257844	263	478268
	3	589354	153	385199	264295	0.860076				3	1889780	256	738195	481643	1.56737
C	1	363867	143	254452					C	1	1264534	265	477183				ANOVA
	2	387564	98	395473						2	1579879	195	810194
	3	315464	133	237191	295706	0.962292				3	1509878	298	506670	643689	2.09471		d7	Bonferroni's multiple comparisons test				Summary	Adjusted P Value
	ave %		160.889		307293	1				ave %		266.889			1.90141			WT vs. Per1-/-				*	0.0488
	SEM%					0.0935895				SEM%					0.167705			WT vs. Per2-/-				ns	>0.9999
																		Per1-/- vs. Per2-/-				*	0.0309
Per1	#	area	bIII(+) Ht	area/bIII(+) Ht # (%)	ave	normalized			Per1	#	area	bIII(+) Ht	area/bIII(+) Ht # (%)	ave	normalized
A	1	85643	65	131758					A	1	608978	199	306019				d11	WT vs. Per1-/-				*	0.0165
	2	89967	47	191419						2	487965	125	390372					WT vs. Per2-/-				ns	>0.9999
	3	68564	63	108832	144003	0.468618				3	599754	265	226322	307571	1.0009			Per1-/- vs. Per2-/-				*	0.0476
B	1	157564	74	212924					B	1	445242	226	197010
	2	88954	96	92660.4						2	434654	189	229976
	3	73435	86	85389.5	130325	0.424106				3	325643	157	207416	211467	0.688161
C	1	143432	116	123648					C	1	587495	163	360426
	2	125864	76	165611						2	512876	132	388542
	3	69543	52	133737	140998	0.45884				3	342654	113	303234	350734	1.14137
	ave %		75			0.450521				ave %		174.333			0.943477
	SEM%					0.0135061				SEM%					0.133943
Per2	#	area	bIII(+) Ht	area/bIII(+) Ht # (%)	ave	normalized			Per2	#	area	bIII(+) Ht	area/bIII(+) Ht # (%)	ave	normalized
A	1	595654	243	245125					A	1	1978578	354	558920
	2	592433	254	233241						2	1134532	293	387212
	3	657654	213	308758	262375	0.853826				3	1889087	331	570721	505618	1.64539
B	1	784532	123	637831					B	1	1998654	284	703751
	2	742432	245	303033						2	1834523	283	648241
	3	649786	176	369197	436687	1.42108				3	1704321	332	513350	621781	2.02341
C	1	799454	254	314746					C	1	1254323	402	312021
	2	424534	287	147921						2	1908532	382	499616
	3	624056	165	378216	280294	0.91214				3	1975321	396	498818	436818	1.4215
	ave %		217.778			1.06235				ave %		339.667			1.69677
	SEM%					0.180153				SEM%					0.175645

## Sheet: Fig 3B
Undepleted MEF %	raw		d0	d5	d10		ANOVA
		WT	4.2	7.8	12.7				Summary	Adjusted P Value
			3.4	5.9	10.4		d5 WT vs. d5 Per1-/-		*	0.0235
			5.4	6.8	9.5		d5 WT vs. d5 Per2-/-		ns	0.9935
		Per1-/-	4.6	9.7	15.3		d5 WT vs. d10 WT		*	0.0102
			4.3	11.9	16.7		d10 WT vs. d10 Per1-/-		**	0.0035
			5.7	9.6	14.5		d10 WT vs. d10 Per2-/-		ns	0.7898
		Per2-/-	4.3	6.8	9.6		d10 Per1-/- vs. d10 Per2-/-		***	0.0005
			3.4	6.9	10.5
			6.3	8.3	8.9
	ave		0	5	10
		WT	4.33333	6.83333	10.8667
		Per1-/-	4.86667	10.4	15.5
		Per2-/-	4.66667	7.33333	9.66667
	SEM	WT	0.581187	0.548736	0.952774
		Per1-/-	0.425572	0.750555	0.64291
		Per2-/-	0.856997	0.484195	0.463081
Depleted MEF %	raw		d0	d5	d10		ANOVA
		WT	0	1.6	3.7				Summary	Adjusted P Value
			0.1	2.1	2.8		d5 WT vs. d5 Per1-/-		ns	0.9957
			0.2	2.7	4.2		d5 WT vs. d5 Per2-/-		ns	0.9979
		Per1-/-	0	1.7	3.4		d5 WT vs. d10 WT		ns	0.0897
			0	2.3	4.3		d10 WT vs. d10 Per1-/-		ns	>0.9999
			0.3	1.7	3.2		d10 WT vs. d10 Per2-/-		ns	0.9957
		Per2-/-	0	2.4	3.1		d10 Per1-/- vs. d10 Per2-/-		ns	0.9864
			0.3	1.8	2.7
			0.1	1.6	4.2
	ave		0	5	10
		WT	0.1	2.13333	3.56667
		Per1-/-	0.1	1.9	3.63333
		Per2-/-	0.133333	1.93333	3.33333
	SEM	WT	0.057735	0.31798	0.409607
		Per1-/-	0.1	0.2	0.338296
		Per2-/-	0.0881917	0.24037	0.448454

## Sheet: Fig 3D
						b III (+) cells/Ht (+) %
		undepleted							depleted
	d7							d11
	WT	#	bIII(+) Ht	total Ht	bIII(+) %	ave %		WT	#	bIII(+) Ht	total Ht	bIII(+) %	ave %
	A	1	113	1564	7.22506			A	1	225	1965	11.4504
		2	106	1564	6.77749				2	324	1787	18.1309
		3	105	1435	7.31707	7.10654			3	265	2134	12.418	13.9998
	B	1	144	1498	9.61282			B	1	265	1765	15.0142
		2	154	1355	11.3653				2	287	1543	18.6001
		3	148	1355	10.9225	10.6335			3	225	1543	14.582	16.0654
	C	1	102	1765	5.77904			C	1	186	1865	9.97319
		2	143	1854	7.71305				2	213	1973	10.7957
		3	165	1687	9.78068	7.75759			3	276	1786	15.4535	12.0742
		ave %			8.49923	8.49923			ave %			14.0465	14.0465
		SEM%				1.08358			SEM%				1.15242
	Per1	#	bIII(+) Ht	total Ht	bIII(+) %	ave %		Per1	#	bIII(+) Ht	total Ht	bIII(+) %	ave %
	A	1	67	1823	3.67526			A	1	324	1876	17.2708
		2	83	1743	4.7619				2	276	1945	14.1902				undepleted			depleted
		3	78	1676	4.65394	4.3637			3	223	1966	11.3428	14.2679			WT	Per1-/-	Per2-/-	WT	Per1-/-	Per2-/-
	B	1	43	1856	2.31681			B	1	432	2034	21.2389			ave	8.49923	3.75414	9.42329	14.0465	12.6004	15.4667
		2	65	1456	4.46429				2	215	2133	10.0797			SEM	1.08358	0.309292	1.32473	1.15242	1.66203	1.81078
		3	52	1354	3.84047	3.54052			3	224	1956	11.4519	14.2569
	C	1	46	1786	2.57559			C	1	199	1856	10.722			ANOVA
		2	65	1686	3.85528				2	135	1734	7.78547
		3	72	1976	3.64372	3.3582			3	147	1577	9.3215	9.27632		undepleted					Summary	Adjusted P Value
		ave %			3.75414	3.75414			ave %			12.6004	12.6004			WT vs. Per1-/-				*	0.0467
		SEM%				0.309292			SEM%				1.66203			WT vs. Per2-/-				ns	>0.9999
																Per1-/- vs. Per2-/-				*	0.0215
															depleted	WT vs. Per1-/-				ns	>0.9999
	Per2	#	bIII(+) Ht	total Ht	bIII(+) %			Per2	#	bIII(+) Ht	total Ht	bIII(+) %				WT vs. Per2-/-				ns	>0.9999
	A	1	143	2321	6.16114			A	1	353	1945	18.1491				Per1-/- vs. Per2-/-				ns	0.7305
		2	165	2122	7.77568				2	412	2133	19.3155
		3	232	1956	11.8609	8.59925			3	236	2322	10.1637	15.8761			WT: undepleted vs depleted				*	0.0115
	B	1	194	1845	10.5149			B	1	254	2143	11.8525				Per1-/-: undepleted vs depleted				**	0.0005
		2	285	1845	15.4472				2	224	2155	10.3944				Per2-/-: undepleted vs depleted				**	0.007
		3	176	1745	10.086	12.016			3	276	1945	14.1902	12.1457
	C	1	143	1954	7.31832			C	1	326	1846	17.6598
		2	154	2034	7.57129				2	432	1673	25.8219
		3	174	2155	8.07425	7.65462			3	215	1845	11.6531	18.3783
		ave %			9.42329	9.42329			ave %			15.4667	15.4667
		SEM%				1.32473			SEM%				1.81078

## Sheet: Fig 3E
		total area is 2056366
d7									d11
WT	#	area	bIII(+) Ht	%area/bIII(+) Ht # (%)	ave	normalized			WT	#	area	bIII(+) Ht	%area/bIII(+) Ht # (%)	ave	normalized
A	1	387765	113	343155					A	1	2756533	225	1.22513e+06					undepleted			depleted
	2	598765	106	564873						2	2854432	324	880998					WT	Per1-/-	Per2-/-	WT	Per1-/-	Per2-/-
	3	423456	105	403291	437106	1.19071				3	2543321	265	959744	1.02196e+06	2.78389		ave	1	0.451932	0.960975	2.37051	2.00902	2.43933
B	1	386655	144	268510					B	1	1976557	265	745871				SEM	0.10804	0.0303822	0.109255	0.381578	0.330141	0.377065
	2	557665	154	362120						2	1356780	287	472746
	3	397765	148	268760	299797	0.816671				3	1243221	225	552543	590386	1.60826
C	1	362345	102	355240					C	1	1298675	186	698212
	2	632567	143	442355						2	2765433	213	1.29833e+06
	3	487676	165	295561	364385	0.992615				3	2865443	276	1.0382e+06	998269	2.71937		ANOVA
	ave %		131.111		367096	1				ave %		251.778			2.37051
	SEM%					0.10804				SEM%					0.381578		undepleted					Summary	Adjusted P Value
																		WT vs. Per1-/-				*	0.0155
																		WT vs. Per2-/-				ns	>0.9999
Per1	#	area	bIII(+) Ht	%area/bIII(+) Ht # (%)	ave	normalized			Per1	#	area	bIII(+) Ht	%area/bIII(+) Ht # (%)	ave	normalized			Per1-/- vs. Per2-/-				*	0.0218
A	1	163222	67	243615					A	1	1533231	324	473219
	2	163446	83	196923						2	1145543	276	415052				depleted	WT vs. Per1-/-				ns	>0.9999
	3	96755	78	124045	188194	0.512656				3	1433422	223	642790	510354	1.39025			WT vs. Per2-/-				ns	>0.9999
B	1	95544	43	222195					B	1	2276565	432	526983					Per1-/- vs. Per2-/-				ns	>0.9999
	2	97654	65	150237						2	2455332	215	1.14201e+06
	3	48856	52	93953.8	155462	0.423491				3	2472955	224	1.104e+06	924332	2.51796			WT: undepleted vs depleted				**	0.0033
C	1	84645	46	184011					C	1	1940575	199	975163					Per1-/-: undepleted vs depleted				**	0.0013
	2	96544	65	148529						2	834754	135	618336					Per2-/-: undepleted vs depleted				**	0.0019
	3	93323	72	129615	154052	0.41965				3	1087755	147	739969	777823	2.11885
	ave %		63.4444			0.451932				ave %		241.667			2.00902
	SEM%					0.0303822				SEM%					0.330141
Per2	#	area	bIII(+) Ht	%area/bIII(+) Ht # (%)	ave	normalized			Per2	#	area	bIII(+) Ht	%area/bIII(+) Ht # (%)	ave	normalized
A	1	754332	143	527505					A	1	2865443	353	811740
	2	632222	165	383165						2	2134534	412	518091
	3	533222	232	229837	380169	1.03561				3	2244321	236	950983	760271	2.07104
B	1	654434	194	337337					B	1	2976544	254	1.17187e+06
	2	465422	285	163306						2	3432154	224	1.53221e+06
	3	564433	176	320701	273781	0.745802				3	2243241	276	812768	1.17228e+06	3.19339
C	1	622543	143	435345					C	1	1856443	326	569461
	2	786754	154	510879						2	1976543	432	457533
	3	464332	174	266857	404360	1.10151				3	2654322	215	1.23457e+06	753854	2.05356
	ave %		185.111			0.960975				ave %		303.111			2.43933
	SEM%					0.109255				SEM%					0.377065

## Sheet: Fig 3G
						b III (+) cells/Ht (+) %
	W+W	#	bIII(+) Ht	total Ht	bIII(+) %	ave %		P1 + W	#	bIII(+) Ht	total Ht	bIII(+) %	ave %
	A	1	187	1954	9.57011			A	1	143	2134	6.70103
		2	165	1877	8.79062				2	123	2056	5.98249
		3	116	1797	6.4552	8.27198			3	178	1967	9.04931	7.24428			WT + WT	WT + Per1-/-	Per1-/- + WT	Per1-/- + Per1-/-
	B	1	324	2043	15.859			B	1	205	1956	10.4806			ave	11.9223	4.1073	9.13028	3.454
		2	223	1577	14.1408				2	235	1754	13.3979			SEM	2.0014	1.22497	1.68345	0.657791
		3	248	1599	15.5097	15.1698			3	228	1678	13.5876	12.4887
	C	1	254	2046	12.4145			C	1	166	1544	10.7513
		2	287	2145	13.38				2	134	2046	6.54936			ANOVA
		3	231	2066	11.181	12.3251			3	145	2556	5.67293	7.65786					Summary	Adjusted P Value
		ave %			11.9223	11.9223			ave %			9.13028	9.13028		WT + WT vs. WT + Per1-/-			**	0.0058
		SEM%				2.0014			SEM%				1.68345		WT + WT vs. Per1-/- + WT			ns	0.2192
															WT + WT vs. Per1-/- + Per1-/-			**	0.0037
	W + P1	#	bIII(+) Ht	total Ht	bIII(+) %	ave %		P1 + P1	#	bIII(+) Ht	total Ht	bIII(+) %	ave %
	A	1	45	2321	1.93882			A	1	78	1765	4.41926
		2	76	2444	3.10966				2	63	1567	4.02042
		3	49	1375	3.56364	2.8707			3	43	1466	2.93315	3.79095
	B	1	94	1287	7.30381			B	1	96	1965	4.8855
		2	67	1954	3.42886				2	78	2054	3.79747
		3	123	1376	8.93895	6.55721			3	96	2144	4.47761	4.38686
	C	1	53	1967	2.69446			C	1	35	1857	1.88476
		2	49	2322	2.11025				2	41	1976	2.0749
		3	96	2476	3.87722	2.89398			3	53	2044	2.59295	2.1842
		ave %			4.1073	4.1073			ave %			3.454	3.454
		SEM%				1.22497			SEM%				0.657791

## Sheet: Fig 3H
		total area is 2056366
W+W	#	area	bIII(+) Ht	%area/bIII(+) Ht # (%)	ave	normalized			P1 + W	#	area	bIII(+) Ht	%area/bIII(+) Ht # (%)	ave	normalized
A	1	2143221	187	1.14611e+06					A	1	2245657	143	1.57039e+06
	2	1876543	165	1.1373e+06						2	1945678	123	1.58185e+06					WT + WT	WT + Per1-/-	Per1-/- + WT	Per1-/- + Per1-/-
	3	1643221	116	1.41657e+06	1.23333e+06	1.29363				3	1654433	178	929457	1.36057e+06	1.4271		ave	1	0.327164	1.46573	0.366973
B	1	1876543	324	579180					B	1	1867554	205	911002				SEM	0.14985	0.0136167	0.34166	0.069156
	2	2544332	223	1.14096e+06						2	1317944	235	560827
	3	2154332	248	868682	862939	0.905136				3	2475567	228	1085775	852535	0.894223
C	1	1865342	254	734387					C	1	3765543	166	2.2684e+06
	2	2165432	287	754506						2	2264332	134	1689800				ANOVA
	3	1854326	231	802739	763877	0.80123				3	2544543	145	1.75486e+06	1.9791e+06	2.07588					Summary	Adjusted P Value
	ave %		226.111		953381	1				ave %		173			1.46573		WT + WT vs. WT + Per1-/-			*	0.0458
	SEM%					0.14985				SEM%					0.34166		WT + WT vs. Per1-/- + WT			ns	0.1407
																	WT + WT vs. Per1-/- + Per1-/-			*	0.0461
W + P1	#	area	bIII(+) Ht	%area/bIII(+) Ht # (%)	ave	normalized			P1 + P1	#	area	bIII(+) Ht	%area/bIII(+) Ht # (%)	ave	normalized
A	1	245435	45	545411					A	1	124555	78	159686
	2	143572	76	188911						2	243467	63	386456
	3	126558	49	258282	330868	0.347047				3	232456	43	540595	362246	0.379959
B	1	203554	94	216547					B	1	265554	96	276619
	2	256758	67	383221						2	245566	78	314828
	3	321568	123	261437	287068	0.301106				3	94556	96	98495.8	229981	0.241227
C	1	198876	53	375238					C	1	324567	35	927334
	2	157894	49	322233						2	114545	41	279378
	3	245687	96	255924	317798	0.333338				3	87656	53	165389	457367	0.479732
	ave %		72.4444			0.327164				ave %		64.7778			0.366973
	SEM%					0.0136167				SEM%					0.069156

## Sheet: Fig 4B
	Condition	1	2	3	4	5	6	7	8	9	10				two-tailed t test
	BAM	+															p value
	ITS	+	+		+	+	+	+	+	+	+				1 d0 vs 2 d0		0.9048	ns
	FGF2	+	+	+		+	+		+						1 d5 vs 2 d5		0.4525	ns
	Progesterone	+	+	+	+		+			+					1 d10 vs 2 d10		0.394	ns
	Putrescine	+	+	+	+	+		+
	Doxycyclin	+	+
	DMEM/F12	+	+	+	+	+	+	+	+	+	+
CD11+ F480+ (%)
	raw
		1 d0	1 d5	1 10	2 d0	2 d5	2 d10	3	4	5	6	7	8	9	10
	Flow 1	4.1	11.2	16.3	3.5	8.4	16.4	17.5	13.7	15.7	20.2	13.5	15.3	17.3	17.4
	Flow 2	3.6	10.4	14.5	6.3	6.8	13.6	14.3	15.4	13.2	15.6	15.4	11.5	15.4	17.2
	Flow 3	5.3	7.8	12.7	3.6	10.5	18.6	16.5	16.3	11.5	18.3	14.4	13.6	16.3	12.3
		d0	d5	d10	d0	d5	d10	3	4	5	6	7	8	9	10
	ave	4.33333	9.8	14.5	4.46667	8.56667	16.2	16.1	15.1333	13.4667	18.0333	14.4333	13.4667	16.3333	15.6333
	SEM	0.504425	1.02632	1.03923	0.917121	1.07134	1.44684	0.945163	0.762306	1.21974	1.33458	0.548736	1.09899	0.548736	1.66767

## Sheet: Fig 4C
	Gapdh raw				Gapdh ave
		day 0	day 7		day 0	day 7
No virus	WT-1	16.55	17.23		16.41	17.5867
		16.11	17.66
		16.57	17.87
	WT-2	16.58	16.55		17.0767	16.4467
		17.22	16.57
		17.43	16.22
	WT-3	17.66	17.68		17.0333	17.6633
		16.87	17.66
		16.57	17.65
	Per1-1		17.66			17.4067
			17.34
			17.22
	Per1-2		16.87			16.6133
			16.76
			16.21
	Per1-3		16.55			16.3233
			16.43
			15.99
	Per2-1		17.12			17.2267
			17.13
			17.43
	Per2-2		17.67			17.6767
			17.68
			17.68
	Per2-3		18.11			18.07
			18.43
			17.67
BAM	WT-1		16.567			16.6323
			16.57
			16.76
	WT-2		17.66			17.8067
			17.87
			17.89
	WT-3		16.77			16.26
			15.89
			16.12
	Per1-1		16.32			16.6933
			16.98
			16.78
	Per1-2		16.99			17.18
			17.12
			17.43
	Per1-3		17.88			18.06
			17.98
			18.32
	Per2-1		15.66			15.7267
			15.76
			15.76
	Per2-2		16.99			17.2567
			17.23
			17.55
	Per2-3		18.12			18.44
			18.43
			18.77
EV	WT-1		16.55			16.56
			16.57
			16.56
	WT-2		17.66			17.8433
			17.99
			17.88
	WT-3		16.87			17.0267
			16.98
			17.23
	Per1-1		18.78			18.5233
			18.67
			18.12
	Per1-2		17.88			17.8833
			17.66
			18.11
	Per1-3		16.77			16.69
			16.32
			16.98
	Per2-1		17.66			17.5867
			17.43
			17.67
	Per2-2		18.22			18.2833
			18.76
			17.87
	Per2-3		18.77			18.4033
			18.12
			18.32
Tnf	Gapdh ave				Tnf raw			Tnf ave			Tnf ave - Gapdh ave			M minus L		Fold
		day 0	day 7		day 0	day 7		day 0	day 7		day 0	day 7		day 7		day 7			ave
No virus	WT-1	16.41	17.5867		27.66	25.66		27.5867	25.8833		11.1767	8.29667		-2.88		7.3615				No virus	BAM	EV
					27.43	25.87													WT	4.88087	12.3092	12.6302
					27.67	26.12													Per1-/-	14.8574	32.0701	39.1833
	WT-2	17.0767	16.4467		27.11	26.12		27.6367	25.77		10.56	9.32333		-1.23667		2.35653			Per2-/-	6.2464	11.3348	20.0317
					27.68	25.87
					28.12	25.32
	WT-3	17.0333	17.6633		28.44	25.87		27.81	26.14		10.7767	8.47667		-2.3		4.92458			SEM
					27.34	26.12														No virus	BAM	EV
					27.65	26.43													WT	1.44497	2.73777	1.12482
	Per1-1		17.4067			24.25			24.3833			6.97667		-4.2		18.3792			Per1-/-	1.78573	4.93658	7.85765
						24.35													Per2-/-	1.67061	3.6926	3.76061
						24.55
	Per1-2		16.6133			23.77			23.52			6.90667		-3.65333		12.5824
						23.67
						23.12													ANOVA
	Per1-3		16.3233			23.45			23.3333			7.01		-3.76667		13.6107						p value
						23.12													No virus	WT vs Per1-/-		0.0102	*
						23.43														WT vs Per2-/-		>0.9999	ns
	Per2-1		17.2267			26.54			26.37			9.14333		-2.03333		4.0935
						26.12													BAM	WT vs Per1-/-		0.0231	*
						26.45														WT vs Per2-/-		>0.9999	ns
	Per2-2		17.6767			26.44			25.8833			8.20667		-2.35333		5.11004
						25.45													Emp Virus	WT vs Per1-/-		0.0201	*
						25.76														WT vs Per2-/-		0.6837	ns
	Per2-3		18.07			26.23			25.5933			7.52333		-3.25333		9.53566
						25.12
						25.43
																						p value
BAM	WT-1		16.6323			24.55			23.9133			7.281		-3.89567		14.8838			WT	No virus vs BAM		0.0744	ns
						23.54														No virus vs EV		0.0133	*
						23.65
	WT-2		17.8067			24.34			24.44			6.63333		-3.92667		15.207			Per1-/-	No virus vs BAM		0.0305	*
						24.33														No virus vs EV		0.0392	*
						24.65
	WT-3		16.26			24.54			24.2633			8.00333		-2.77333		6.83686			Per2-/-	No virus vs BAM		0.2776	ns
						25.13														No virus vs EV		0.0286	*
						23.12
	Per1-1		16.6933			23.44			23.34			6.64667		-4.53		23.1029
						23.24
						23.34
	Per1-2		17.18			22.54			22.6967			5.51667		-5.04333		32.9757
						22.11
						23.44
	Per1-3		18.06			23.44			23.51			5.45		-5.32667		40.1316
						23.44
						23.65
	Per2-1		15.7267			24.34			24.48			8.75333		-2.42333		5.36409
						24.34
						24.76
	Per2-2		17.2567			24.55			24.4167			7.16		-3.4		10.5561
						24.35
						24.35
	Per2-3		18.44			25.12			25.04			6.6		-4.17667		18.0843
						25.3
						24.7
EV	WT-1		16.56			24.34			24.2633			7.70333		-3.47333		11.1065
						24.34
						24.11
	WT-2		17.8433			24.33			24.5133			6.67		-3.89		14.8254
						24.54
						24.67
	WT-3		17.0267			24.34			24.2233			7.19667		-3.58		11.9588
						23.66
						24.67
	Per1-1		18.5233			23.43			23.9633			5.44		-5.73667		53.3223
						24.12
						24.34
	Per1-2		17.8833			23.76			23.1933			5.31		-5.25		38.0546
						23.45
						22.37
	Per1-3		16.69			22.65			22.7567			6.06667		-4.71		26.1729
						22.12
						23.5
	Per2-1		17.5867			24.35			24.55			6.96333		-4.21333		18.5498
						24.54
						24.76
	Per2-2		18.2833			24.54			24.9967			6.71333		-3.84667		14.3867
						25.12
						25.33
	Per2-3		18.4033			24.35			24.4167			6.01333		-4.76333		27.1585
						24.35
						24.55
Tlr2	Gapdh ave				Tlr2 raw			Tlr2 ave			Tlr2 ave - Gapdh ave			M minus L		Fold
		day 0	day 7		day 0	day 7		day 0	day 7		day 0	day 7		day 7		day 7			ave
No virus	WT-1	16.41	17.5867		27.66	26.55		27.6733	26.6233		11.2633	9.03667		-2.22667		4.68051				No virus	BAM	EV
					27.68	26.76													WT	3.56863	8.79064	13.3265
					27.68	26.56													Per1-/-	10.774	39.3093	28.2999
	WT-2	17.0767	16.4467		28.11	26.54		28.4033	26.4833		11.3267	10.0367		-1.29		2.44528			Per2-/-	4.10145	14.3537	10.5216
					28.34	26.35
					28.76	26.56
	WT-3	17.0333	17.6633		28.67	26.57		27.92	26.71		10.8867	9.04667		-1.84		3.5801			SEM
					27.66	26.34														No virus	BAM	EV
					27.43	27.22													WT	0.645282	3.95666	3.87667
	Per1-1		17.4067			24.66			24.8467			7.44		-3.82333		14.1559			Per1-/-	1.74456	8.61681	3.77747
						24.76													Per2-/-	1.54883	3.40122	0.477751
						25.12
	Per1-2		16.6133			25.23			24.88			8.26667		-3.06		8.33973
						24.87
						24.54													ANOVA
	Per1-3		16.3233			23.65			23.9133			7.59		-3.29667		9.82643						p value
						23.65													No virus	WT vs Per1-/-		0.0215	*
						24.44														WT vs Per2-/-		>0.9999	ns
	Per2-1		17.2267			25.35			25.85			8.62333		-2.64		6.23332
						26.44													BAM	WT vs Per1-/-		0.0199	*
						25.76														WT vs Per2-/-		>0.9999	ns
	Per2-2		17.6767			35.65			28.88			11.2033		-0.123333		1.08925
						25.76													Emp Virus	WT vs Per1-/-		0.0299	*
						25.23														WT vs Per2-/-		>0.9999	ns
	Per2-3		18.07			26.57			26.64			8.57		-2.31667		4.9818
						26.87
						26.48
																						p value
BAM	WT-1		16.6323			25.22			25.2667			8.63433		-2.629		6.18597			WT	No virus vs BAM		0.2626	ns
						25.12														No virus vs EV		0.068	ns
						25.46
	WT-2		17.8067			25.44			25.0833			7.27667		-4.05		16.5642			Per1-/-	No virus vs BAM		0.0315	*
						24.35														No virus vs EV		0.0136	*
						25.46
	WT-3		16.26			25.32			25.29			9.03		-1.85667		3.6217			Per2-/-	No virus vs BAM		0.0517	ns
						25.43														No virus vs EV		0.0167	*
						25.12
	Per1-1		16.6933			22.43			23.07			6.37667		-4.88667		29.5824
						23.67
						23.11
	Per1-2		17.18			23.44			23.5133			6.33333		-4.99333		31.8525
						23.55
						23.55
	Per1-3		18.06			23.12			23.1267			5.06667		-5.82		56.493
						23.23
						23.03
	Per2-1		15.7267			23.66			24.0433			8.31667		-2.94667		7.70966
						24.12
						24.35
	Per2-2		17.2567			24.34			24.34			7.08333		-4.24333		18.9396
						24.35
						24.33
	Per2-3		18.44			24.78			25.29			6.85		-4.03667		16.4119
						25.65
						25.44
EV	WT-1		16.56			24.66			24.5167			7.95667		-3.30667		9.89477
						24.45
						24.44
	WT-2		17.8433			24.54			24.7733			6.93		-4.39667		21.0634
						24.66
						25.12
	WT-3		17.0267			25.12			24.74			7.71333		-3.17333		9.02129
						24.55
						24.55
	Per1-1		18.5233			24.12			24.6367			6.11333		-5.15		35.5062
						24.35
						25.44
	Per1-2		17.8833			24.33			24.4733			6.59		-4.73667		26.6611
						24.54
						24.55
	Per1-3		16.69			22.43			23.07			6.38		-4.50667		22.7322
						23.45
						23.33
	Per2-1		17.5867			25.66			25.59			8.00333		-3.26		9.57983
						25.65
						25.46
	Per2-2		18.2833			25.77			26.1333			7.85		-3.47667		11.1322
						26.87
						25.76
	Per2-3		18.4033			26.56			25.85			7.44667		-3.44		10.8528
						25.87
						25.12
Ccl2	Gapdh ave				Ccl2 raw			Ccl2 ave			Ccl2 ave - Gapdh ave			M minus L		Fold
		day 0	day 7		day 0	day 7		day 0	day 7		day 0	day 7		day 7		day 7			ave
No virus	WT-1	16.41	17.5867		29.54	28.33		29.85	27.96		13.44	10.3733		-3.06667		8.37835				No virus	BAM	EV
					29.77	27.88													WT	4.25354	10.8888	21.6605
					30.24	27.67													Per1-/-	5.68414	67.0254	60.8381
	WT-2	17.0767	16.4467		29.54	28.12		29.8767	28.2167		12.8	11.77		-1.03		2.04202			Per2-/-	5.36077	26.4534	16.9952
					29.66	28.54
					30.43	27.99
	WT-3	17.0333	17.6633		30.55	28.65		29.55	28.9533		12.5167	11.29		-1.22667		2.34026			SEM
					29.44	28.55														No virus	BAM	EV
					28.66	29.66													WT	2.0642	0.233446	6.96562
	Per1-1		17.4067			27.67			27.4		0	9.99333		-3.44667		10.9031			Per1-/-	2.63031	4.88613	15.8177
						27.66													Per2-/-	0.828153	10.6894	3.39126
						26.87
	Per1-2		16.6133			26.77			27.5467		0	10.9333		-1.86667		3.64689
						28.43
						27.44													ANOVA
	Per1-3		16.3233			27.67			27.5167		0	11.1933		-1.32333		2.50244						p value
						27.44													No virus	WT vs Per1-/-		>0.9999	ns
						27.44														WT vs Per2-/-		>0.9999	ns
	Per2-1		17.2267			27.88			27.8733		0	10.6467		-2.79333		6.9323
						27.87													BAM	WT vs Per1-/-		0.0022	**
						27.87														WT vs Per2-/-		0.312	ns
	Per2-2		17.6767			28.12			28.1467		0	10.47		-2.33		5.02805
						27.88													Emp Virus	WT vs Per1-/-		0.0689	ns
						28.44														WT vs Per2-/-		>0.9999	ns
	Per2-3		18.07			28.54			28.5433		0	10.4733		-2.04333		4.12197
						28.55
						28.54
																						p value
BAM	WT-1		16.6323			26.77			26.62			9.98767		-3.45233		10.946			WT	No virus vs BAM		0.0331	*
						26.76														No virus vs EV		0.0747	ns
						26.33
	WT-2		17.8067			27.11			27.22			9.41333		-3.38667		10.459			Per1-/-	No virus vs BAM		0.0004	**
						27.23														No virus vs EV		0.0263	*
						27.32
	WT-3		16.26			25.11			25.2833			9.02333		-3.49333		11.2615			Per2-/-	No virus vs BAM		0.1205	ns
						25.34														No virus vs EV		0.029	*
						25.4
	Per1-1		16.6933			24.12			24.2633			7.57		-5.87		58.4852
						24.34
						24.33
	Per1-2		17.18			23.65			23.91			6.73		-6.07		67.1819
						23.76
						24.32
	Per1-3		18.06			24.33			24.34			6.28		-6.23667		75.4091
						24.35
						24.34
	Per2-1		15.7267			25.44			25.44			9.71333		-3.72667		13.2385
						25.45
						25.43
	Per2-2		17.2567			26.12			25.8467			8.59		-4.21		18.507
						25.55
						25.87
	Per2-3		18.44			25.46			25.3833			6.94333		-5.57333		47.6146
						25.23
						25.46
						25.46
EV	WT-1		16.56			25.44			25.7767			9.21667		-4.22333		18.6788
						26.12
						25.77
	WT-2		17.8433			25.45			25.5167			7.67333		-5.12667		34.9366
						25.23
						25.87
	WT-3		17.0267			25.87			26.0367			9.01		-3.50667		11.3661
						26.11
						26.13
	Per1-1		18.5233			25.66			25.52			6.99667		-6.44333		87.0235
						25.44
						25.46
	Per1-2		17.8833			24.12			24.7033			6.82		-5.98		63.1189
						24.87
						25.12
	Per1-3		16.69			24.11			24.19			7.5		-5.01667		32.3718
						24.03
						24.43
	Per2-1		17.5867			26.55			26.56			8.97333		-4.46667		22.1106
						26.57
						26.56
	Per2-2		18.2833			27.11			26.89			8.60667		-4.19333		18.2944
						27.45
						26.11
	Per2-3		18.4033			27.33			27.5167			9.11333		-3.40333		10.5805
						27.67
						27.55
Clec4e	Gapdh ave				Clec4e raw			Clec4e ave			Clec4e ave - Gapdh ave			M minus L		Fold
		day 0	day 7		day 0	day 7		day 0	day 7		day 0	day 7		day 7		day 7
No virus	WT-1	16.41	17.5867		30.22	29.77		30.2967	29.71		13.8867	12.1233		-1.76333		3.39482
					30.43	30.03													ave
					30.24	29.33														No virus	BAM	EV
	WT-2	17.0767	16.4467		31.33	29.43		31.41	29.5067		14.3333	13.06		-1.27333		2.41719			WT	3.07945	8.65097	6.84922
					31.45	29.44													Per1-/-	9.77625	28.8	24.9771
					31.45	29.65													Per2-/-	3.12284	6.40732	3.45525
	WT-3	17.0333	17.6633		32.55	31.22		32.21	31.0633		15.1767	13.4		-1.77667		3.42634
					32.04	30.43
					32.04	31.54													SEM
	Per1-1		17.4067			28.11			28.1467			10.74		-3.14667		8.85607				No virus	BAM	EV
						28.67													WT	0.331252	1.67644	2.90373
						27.66													Per1-/-	2.42117	4.12455	1.2414
	Per1-2		16.6133			28.44			28.3333			11.72		-2.61333		6.11916			Per2-/-	0.710684	2.53211	0.695684
						28.22
						28.34
	Per1-3		16.3233			27.88			27.6567			11.3333		-3.84333		14.3535
						27.87													ANOVA
						27.22																p value
	Per2-1		17.2267			30.22			30.1367			12.91		-0.976667		1.96791			No virus	WT vs Per1-/-		0.0361
						30.43														WT vs Per2-/-		>0.9999
						29.76
	Per2-2		17.6767			29.43			30.4333			12.7567		-1.57667		2.9828			BAM	WT vs Per1-/-		0.0059
						30.54														WT vs Per2-/-		>0.9999
						31.33
	Per2-3		18.07			30.45			31.1033			13.0333		-2.14333		4.41782			Emp Virus	WT vs Per1-/-		0.0009
						31.22														WT vs Per2-/-		0.492
						31.64
BAM	WT-1		16.6323			27.33			28.1133			11.481		-2.40567		5.2988
						28.45																p value
						28.56													WT	No virus vs BAM		0.0311
	WT-2		17.8067			29.44			28.78			10.9733		-3.36		10.2674				No virus vs EV		0.2666
						28.44
						28.46													Per1-/-	No virus vs BAM		0.0164
	WT-3		16.26			28.66			28.06			11.8		-3.37667		10.3867				No virus vs EV		0.005
						27.65
						27.87													Per2-/-	No virus vs BAM		0.2798
	Per1-1		16.6933			25.44			25.4067			8.71333		-5.17333		36.0851				No virus vs EV		0.755
						25.34
						25.44
	Per1-2		17.18			25.44			27.0667			9.88667		-4.44667		21.8062
						27.65
						28.11
	Per1-3		18.06			27.88			28.4033			10.3433		-4.83333		28.5088
						28.54
						28.79
	Per2-1		15.7267			28.12			28.7367			13.01		-0.876667		1.83613
						28.43
						29.66
	Per2-2		17.2567			29.02			28.8233			11.5667		-2.76667		6.80534
						29.23
						28.22
	Per2-3		18.44			28.76			30.2133			11.7733		-3.40333		10.5805
						30.45
						31.43
EV	WT-1		16.56			28.44			28.3333			11.7733		-2.11333		4.3269
						28.45
						28.11
	WT-2		17.8433			28.23			28.5167			10.6733		-3.66		12.6407
						28.55
						28.77
	WT-3		17.0267			30.44			30.3633			13.3367		-1.84		3.5801
						30.22
						30.43
	Per1-1		18.5233			27.43			27.91			9.38667		-4.5		22.6274
						27.65
						28.65
	Per1-2		17.8833			27.44			27.47			9.58667		-4.74667		26.8466
						27.43
						27.54
	Per1-3		16.69			27.11			27.1967			10.5067		-4.67		25.4572
						27.03
						27.45
	Per2-1		17.5867			31.22			30.3667			12.78		-1.10667		2.15348
						31.54
						28.34
	Per2-2		18.2833			30.43			30.7367			12.4533		-1.88		3.68075
						31.22
						30.56
	Per2-3		18.4033			30.43			31.4			12.9967		-2.18		4.53154
						31.33
						32.44
Cxcl3	Gapdh ave				Cxcl3 raw			Cxcl3 ave			Cxcl3 ave - Gapdh ave			M minus L		Fold
		day 0	day 7		day 0	day 7		day 0	day 7		day 0	day 7		day 7		day 7
No virus	WT-1	16.41	17.5867		34.34	34.95		34.5167	34.21		18.1067	16.6233		-1.48333		2.79594			ave
					34.56	33.46														No virus	BAM	EV
					34.65	34.22													WT	4.92922	17.8029	24.6147
	WT-2	17.0767	16.4467		32.33	30.77		32.5433	30.63		15.4667	14.1833		-1.28333		2.43401			Per1-/-	19.8492	114.887	91.4196
					32.54	30.56													Per2-/-	4.64827	24.93	13.7782
					32.76	30.56
	WT-3	17.0333	17.6633		33.45	30.99		33.3267	30.7		16.2933	13.0367		-3.25667		9.55772
					33.76	30.56													SEM
					32.77	30.55														No virus	BAM	EV
	Per1-1		17.4067			30.65			30.62			13.2133		-4.89333		29.7194			WT	2.31661	5.48479	6.67606
						30.45													Per1-/-	5.00653	12.0915	29.9985
						30.76													Per2-/-	0.964628	15.4545	2.72557
	Per1-2		16.6133			28.12			28.33			11.7167		-3.75		13.4543
						28.43
						28.44													ANOVA
	Per1-3		16.3233			28.77			28.5833			12.26		-4.03333		16.374						p value
						28.65													No virus	WT vs Per1-/-		0.0438	*
						28.33														WT vs Per2-/-		>0.9999	ns
	Per2-1		17.2267			32.45			32.6267			15.4		-2.70667		6.52812
						32.76													BAM	WT vs Per1-/-		0.0022	**
						32.67														WT vs Per2-/-		>0.9999	ns
	Per2-2		17.6767			31.33			31.4067			13.73		-1.73667		3.33264
						31.34													Emp Virus	WT vs Per1-/-		0.0759	ns
						31.55														WT vs Per2-/-		>0.9999	ns
	Per2-3		18.07			32.12			32.3333			14.2633		-2.03		4.08405
						32.44
						32.44
BAM	WT-1		16.6323			31.22			31.3633			14.731		-3.37567		10.3795			WT	No virus vs BAM		0.0967	ns
						31.65														No virus vs EV		0.0495	*
						31.22
	WT-2		17.8067			28.33			28.44			10.6333		-4.83333		28.5088			Per1-/-	No virus vs BAM		0.0019	**
						28.56														No virus vs EV		0.0782	ns
						28.43
	WT-3		16.26			28.43			28.6933			12.4333		-3.86		14.5203			Per2-/-	No virus vs BAM		0.2905	ns
						29.54														No virus vs EV		0.0896	ns
						28.11
	Per1-1		16.6933			28.65			27.8033			11.11		-6.99667		127.705
						28.43
						26.33
	Per1-2		17.18			26.34			26.1433			8.96333		-6.50333		90.719
						26.11
						25.98
	Per1-3		18.06			27.13			27.3733			9.31333		-6.98		126.238
						27.87
						27.12
	Per2-1		15.7267			30.12			30.9967			15.27		-2.83667		7.14368
						31.22
						31.65
	Per2-2		17.2567			29.44			29.1467			11.89		-3.57667		11.9312
						28.33
						29.67
	Per2-3		18.44			28.33			28.9333			10.4933		-5.8		55.7152
						29.44
						29.03
EV	WT-1		16.56			30.12			29.42			12.86		-5.24667		37.9668
						29.03
						29.11
	WT-2		17.8433			28.33			29.1433			11.3		-4.16667		17.9594
						29.54
						29.56
	WT-3		17.0267			28.55			29.1567			12.13		-4.16333		17.9179
						29.12
						29.8
	Per1-1		18.5233			29.88			29.6567			11.1333		-6.97333		125.656
						29.76
						29.33
	Per1-2		17.8833			26.77			26.48			8.59667		-6.87		116.97
						26.11
						26.56
	Per1-3		16.69			27.66			28			11.31		-4.98333		31.6324
						28.23
						28.11
	Per2-1		17.5867			32.33			32.1			14.5133		-3.59333		12.0698
						31.54
						32.43
	Per2-2		18.2833			30.23			30.4067			12.1233		-3.34333		10.1495
						30.43
						30.56
	Per2-3		18.4033			30.22			30.44			12.0367		-4.25667		19.1154
						30.45
						30.65
marco	Gapdh ave				Marco raw			Marco ave			Marco ave - Gapdh ave			M minus L		Fold
		day 0	day 7		day 0	day 7		day 0	day 7		day 0	day 7		day 7		day 7			ave
No virus	WT-1	16.41	17.5867		29.33	28.33		29.5667	28.4		13.1567	10.8133		-2.34333		5.07474				No virus	BAM	EV
					29.54	28.54													WT	2.81008	7.71171	13.5165
					29.83	28.33													Per1-/-	7.42091	29.1456	45.2348
	WT-2	17.0767	16.4467		28.44	27.44		28.6333	27.6633		11.5567	11.2167		-0.34		1.26576			Per2-/-	4.21838	9.48597	9.86408
					28.45	27.88
					29.01	27.67
	WT-3	17.0333	17.6633		28.54	28.12		28.8767	28.4433		11.8433	10.78		-1.06333		2.08975			SEM
					28.66	28.44														No virus	BAM	EV
					29.43	28.77													WT	1.15704	2.04366	2.32147
	Per1-1		17.4067			27.66			27.3733			9.96667		-3.19		9.12611			Per1-/-	0.949931	6.2419	11.0778
						27.12													Per2-/-	0.958179	2.31119	3.62305
						27.34
	Per1-2		16.6133			25.88			25.6233			9.01		-2.54667		5.84283
						25.12													ANOVA
						25.87																p value
	Per1-3		16.3233			25.44			25.3			8.97667		-2.86667		7.29378			No virus	WT vs Per1-/-		0.0383	*
						25.12														WT vs Per2-/-		0.7386	ns
						25.34
	Per2-1		17.2267			27.43			27.7667			10.54		-2.61667		6.13331			BAM	WT vs Per1-/-		0.0186	*
						28.22														WT vs Per2-/-		>0.9999	ns
						27.65
	Per2-2		17.6767			27.34			27.5567			9.88		-1.67667		3.19688			Emp Virus	WT vs Per1-/-		0.0341	*
						27.67														WT vs Per2-/-		>0.9999	ns
						27.66
	Per2-3		18.07			28.43			28.18			10.11		-1.73333		3.32495
						28.23
						27.88																p value
																			WT	No virus vs BAM		0.1052	ns
BAM	WT-1		16.6323			26.56			26.2533			9.621		-3.53567		11.5969				No virus vs EV		0.0145	*
						26.22
						25.98													Per1-/-	No virus vs BAM		0.0263	*
	WT-2		17.8067			26.66			26.5833			8.77667		-2.78		6.86852				No virus vs EV		0.0273	*
						26.11
						26.98													Per2-/-	No virus vs BAM		0.103	ns
	WT-3		16.26			26.88			25.88			9.62		-2.22333		4.66971				No virus vs EV		0.2064	ns
						25.43
						25.33
	Per1-1		16.6933			26.11			25.7367			9.04333		-4.11333		17.3076
						25.65
						25.45
	Per1-2		17.18			23.22			23.47			6.29		-5.26667		38.4968
						23.54
						23.65
	Per1-3		18.06			24.88			24.92			6.86		-4.98333		31.6324
						24.87
						25.01
	Per2-1		15.7267			26.77			26.58			10.8533		-2.30333		4.93597
						26.54
						26.43
	Per2-2		17.2567			25.43			25.1733			7.91667		-3.64		12.4666
						25.65
						24.44
	Per2-3		18.44			24.45			26.8167			8.37667		-3.46667		11.0553
						27.34
						28.66
EV	WT-1		16.56			26.11			25.93			9.37		-3.78667		13.8007
						25.84
						25.84
	WT-2		17.8433			26.16			25.28			7.43667		-4.12		17.3878
						25.06
						24.62
	WT-3		17.0267			26.16			25.6433			8.61667		-3.22667		9.36103
						26.04
						24.73
	Per1-1		18.5233			26.11			26.3667			7.84333		-5.31333		39.7624
						26.43
						26.56
	Per1-2		17.8833			24.35			24.5633			6.68		-4.87667		29.378
						25.23
						24.11
	Per1-3		16.69			22.54			22.4767			5.78667		-6.05667		66.5638
						22.44
						22.45
	Per2-1		17.5867			26.83			26.6467			9.06		-4.09667		17.1088
						26.18
						26.93
	Per2-2		18.2833			27.13			27.2267			8.94333		-2.61333		6.11916
						27.43
						27.12
	Per2-3		18.4033			27.17			27.5767			9.17333		-2.67		6.36429
						27.73
						27.83

## Sheet: Fig 4E
							ave				two-tailed t test
		bIII(+) Ht	total Ht	bIII(+) %
WT	PBS 1 WT	264	2034	12.9794		WT	PBS 1 WT	12.5637			WT PBS vs WT TNFa			0.0024	**
		279	2132	13.0863			PBS 2	13.8586			Per1 PBS vs PBS TNFa			0.0014	**
		226	1944	11.6255			PBS 3	9.36803			WT TNFa vs Per1 TNF			0.1145	ns
	PBS 2	235	1846	12.7302			TNFa 1	2.67049
		256	1746	14.6621			TNFa 2	3.02001
		238	1678	14.1836			TNFa 3	2.29578
	PBS 3	183	1577	11.6043		Per1-/-	PBS 1 Per1	14.4872
		154	1946	7.91367			PBS 2	10.2339
		167	1945	8.58612			PBS 3	14.2016
	TNFa 1	46	2043	2.25159			TNFa 1	2.46608
		54	2145	2.51748			TNFa 2	1.80841
		63	1943	3.24241			TNFa 3	1.26514
	TNFa 2	45	1965	2.29008
		63	1687	3.73444			ave
		53	1746	3.03551
	TNFa 3	24	1678	1.43027		WT	PBS	11.9301
		35	1578	2.218			TNFa	2.66209
		63	1945	3.23907
Per1-/-	PBS 1 Per1	297	1876	15.8316		Per1-/-	PBS	12.9742
		265	2043	12.9711			TNFa	1.84654
		275	1876	14.6588
	PBS 2	179	1967	9.10015			SEM
		184	1897	9.69953
		214	1798	11.9021		WT	PBS	1.33447
	PBS 3	254	1689	15.0385			TNFa	0.209108
		275	1968	13.9736
		269	1979	13.5927		Per1-/-	PBS	1.37263
	TNFa 1	51	2055	2.48175			TNFa	0.347205
		46	2168	2.12177
		55	1968	2.79472
	TNFa 2	32	1697	1.88568
		46	1865	2.46649
		21	1957	1.07307
	TNFa 3	22	2032	1.08268
		32	2143	1.49323
		24	1968	1.21951

[truncated: 43 more sheets: Fig 4F, Fig 4G, Fig 4H, Fig 4I, Fig 5A, Fig 5D, Fig 5G, Fig 5H, Fig 5I, Fig 6B, Fig 6C, Fig 6D, Fig 6E, Fig 6F, Fig 6G, Fig 6H, Fig 6I, S1C Fig, S1D Fig, S1F Fig …]
